# Supplementary material for: CO2 Hydrogenation: Na Doping Promotes CO and Hydrocarbon Formation over Ru/m-ZrO2 at Elevated Pressures in Gas Phase Media
Source: Nanomaterials (Basel). 2023 Mar 24;13(7):1155. doi: 10.3390/nano13071155 (PMC10096969; doi:10.3390/nano13071155)
Supplement: Supplementary file 1 [file nanomaterials-13-01155-s001.zip]

Archive with 1 entries (1 files):
- nanomaterials-2280858-supplementary.pdf
